# Supplementary material for: The mental health of doctors during the COVID-19 pandemic
Source: BJPsych Bull. 2020 Apr 28:1–4. doi: 10.1192/bjb.2020.44 (PMC7322151; doi:10.1192/bjb.2020.44)
Supplement: Supplementary file 1 [file S2056469420000443sup.zip]

Archive with 4 entries (4 files):
- S2056469420000443sup002.pdf
- S2056469420000443sup004.pdf
- S2056469420000443sup003.pdf
- S2056469420000443sup001.pdf
